# Supplementary material for: A Scalable Polio-EPI Synergy Model for Urban Immunization: Coverage Gains Following Workforce Integration in Lahore, Pakistan
Source: Vaccines (Basel). 2026 Feb 11;14(2):167. doi: 10.3390/vaccines14020167 (PMC12945049; doi:10.3390/vaccines14020167)
Supplement: Supplementary file 1 [file vaccines-14-00167-s001.zip]

Archive with 1 entries (1 files):
- vaccines-4116945-supplementary.pdf
